# Supplementary material for: Mechanistic Insights into the Anti-Hepatocellular Carcinoma Effects of ACY-1215: p53 Acetylation and Ubiquitination Regulation
Source: Curr Issues Mol Biol. 2025 May 8;47(5):338. doi: 10.3390/cimb47050338 (PMC12110493; doi:10.3390/cimb47050338)
Supplement: Supplementary file 1 [file cimb-47-00338-s001.zip]

Archive with 1 entries (1 files):
- cimb-3600565-supplementary.pdf
